# Supplementary material for: Posterior-only debridement, internal fixation, and interbody fusion using titanium mesh in the surgical treatment of thoracolumbar tuberculosis with spinal epidural abscess: a minimum 5-year follow-up
Source: BMC Musculoskelet Disord. 2021 Nov 1;22:917. doi: 10.1186/s12891-021-04797-2 (PMC8561894; doi:10.1186/s12891-021-04797-2)
Supplement: Supplementary file 1 — Additional file 1. [file 12891_2021_4797_MOESM1_ESM.xlsx]

## Sheet: Sheet1
Supplemental Table 1: General information of patients
ID	Gender	Age	Symptoms	Numbers of involved vertebrae	Involved vertebrae	ASIA grade	Postoperation ASIA grade	Cobb angle - preoperation(°)	Cobb angle - postoperation(°)	Cobb angle - final follow up(°)	VAS score	VAS score postoperation - 2 weeks	ESR(mm/h)	ESR postoperation - 6mouths(mm/h)	EBL( ml)	Operation time(min)	Bone fusion(month)	Follow - up (month)
1	F	59	Myelopathy and pain	3	T12-L2	D	E	30	1	1	4	3	69	10	450	155	6	87
2	M	43	Myelopathy and pain	2	T12-L1	E	E	22	5	7	10	2	58	13	300	165	6	80
3	M	21	Myelopathy and pain	2	T11-12	D	E	34	0	3	6	3	46	9	600	145	6	87
4	M	34	Myelopathy and pain	3	T12-L2	E	E	45	13	15	4	3	66	16	600	110	6	88
5	F	17	Myelopathy and pain	2	L1-2	E	E	12	1	1	7	3	80	18	550	150	9	83
6	M	25	Myelopathy and pain	2	T12-L1	E	E	49	9	10	9	2	57	11	600	240	9	90
7	F	44	Myelopathy and pain	2	T12-L1	D	E	25	-5	1	6	3	73	12	180	240	6	84
8	F	33	Myelopathy and pain	2	L1-2	E	E	15	2	3	8	3	94	12	450	250	6	92
9	F	24	Myelopathy and pain	2	T12-L1	E	E	31	2	4	5	3	108	16	560	180	6	88
10	M	26	Myelopathy and pain	2	T12-L1	D	E	22	-6	1	10	1	43	5	1200	300	6	128
11	M	25	Myelopathy and pain	2	T12-L1	D	E	43	3	5	8	3	70	19	800	240	9	88
12	M	28	Myelopathy and pain	2	T11-12	E	E	23	0	0	8	2	55	7	600	185	6	100
13	M	25	Myelopathy and pain	2	T12-L1	D	E	10	2	5	9	3	44	12	350	200	6	76
14	F	46	Myelopathy and pain	2	T12-L1	D	E	35	0	11	8	1	100	15	800	180	6	63
15	F	35	Myelopathy and pain	2	T12-L1	D	E	43	10	12	7	1	33	11	500	130	6	87
16	F	51	Myelopathy and pain	3	T11-L1	B	D	26	0	2	5	3	49	9	500	100	6	75
17	F	34	Myelopathy and pain	2	L1-2	E	E	46	12	12	5	3	68	14	850	200	6	71
18	M	55	Myelopathy and pain	2	T11-12	E	E	32	10	12	6	3	115	19	1300	210	6	106
19	M	39	Myelopathy and pain	2	T11-12	D	D	42	11	12	10	3	59	18	290	190	9	82
20	M	36	Myelopathy and pain	2	T11-12	E	E	28	0	1	7	3	129	12	700	120	6	90
21	M	22	Myelopathy and pain	3	T11-L1	D	E	44	7	9	8	3	56	7	450	185	9	75
22	M	45	Myelopathy and pain	2	T12-L1	D	E	8	0	2	7	2	39	7	700	220	6	80
23	M	38	Myelopathy and pain	2	T11-12	D	E	19	0	0	8	3	73	5	690	190	6	88
24	M	51	Myelopathy and pain	2	T12-L1	E	E	20	1	3	7	3	57	15	950	260	6	92
25	M	26	Myelopathy and pain	3	T12-L2	C	E	15	0	2	6	3	113	18	500	190	6	72
26	F	52	Myelopathy and pain	4	T11-L2	C	E	36	10	11	6	2	25	15	550	260	6	80
27	F	45	Myelopathy and pain	2	T11-12	B	E	30	5	5	5	3	70	18	300	210	6	78
28	M	35	Myelopathy and pain	2	T11-12	B	D	20	1	5	8	2	49	6	700	230	9	82
29	M	52	Myelopathy and pain	4	T11-L2	D	D	35	0	1	9	3	67	11	900	220	6	72
30	M	46	Myelopathy and pain	2	T12-L1	C	E	55	10	12	7	3	77	10	590	195	6	79
31	F	43	Myelopathy and pain	2	T12-L1	E	E	21	1	2	6	3	59	18	200	130	9	70
32	F	25	Myelopathy and pain	2	L1-2	C	D	11	-2	3	4	4	93	15	290	250	9	88
33	M	57	Myelopathy and pain	2	T12-L1	C	E	52	5	7	6	1	36	14	700	210	9	77
34	F	44	Myelopathy and pain	2	T12-L1	C	D	50	9	10	8	4	43	12	500	160	6	71
35	M	45	Myelopathy and pain	2	L1-2	C	E	33	13	13	10	2	80	9	900	260	6	108
36	F	31	Myelopathy and pain	3	T11-L1	C	E	28	2	4	6	1	96	11	300	170	6	78
37	M	37	Myelopathy and pain	2	L1-2	C	D	39	11	12	5	2	90	6	900	210	9	88
38	M	55	Myelopathy and pain	3	T11-L1	C	E	10	1	4	10	2	82	12	700	255	9	75
39	F	46	Myelopathy and pain	2	T12-L1	D	E	37	0	0	7	2	39	8	500	220	6	66
40	M	35	Myelopathy and pain	2	T11-12	C	E	5	-5	0	4	2	57	11	300	190	6	90
41	F	33	Myelopathy and pain	2	T11-12	E	E	43	10	11	7	2	88	7	1100	230	6	60
42	F	45	Myelopathy and pain	2	L1-2	E	E	18	8	9	8	2	56	16	700	250	6	90
43	M	34	Myelopathy and pain	3	T11-L1	D	E	41	12	13	8	2	79	6	300	260	6	88
44	M	33	Myelopathy and pain	2	L1-2	D	E	28	-6	-1	6	2	68	14	400	110	6	70
45	M	24	Myelopathy and pain	2	L1-2	E	E	10	-2	0	7	1	88	17	200	230	9	62
		37.76±10.94						29.36±13.29	3.58±5.44	5.67±4.80	7.00±1.73	2.44±0.78	68.80±23.63	12.13±4.16	588.89±263.84	199.67±47.52	6.80±1.34	82.76±12.56
						：
